# Supplementary material for: Wild dogs at stake: deforestation threatens the only Amazon endemic canid, the short-eared dog (Atelocynus microtis)
Source: R Soc Open Sci. 2020 Apr 22;7(4):190717. doi: 10.1098/rsos.190717 (PMC7211836; doi:10.1098/rsos.190717)
Supplement: Dataset [file rsos190717supp1.xlsx]

## Sheet: Sheet1
	Country	Location	Y	X	Date	Method	Published?	Source
1	Brazil	Acre - RESEX do Alto Tarauacá	-8.980777413	-71.92280492	2012-09-01	camera trap	no	NA
2	Brazil	Acre - Projeto de REDD - Purus Project	-9.050249	-69.44466	2013-07-07	camera trap	no	NA
3	Brazil	Acre - Projeto de REDD - Purus Project	-9.033754	-69.464757	2013-09-02	camera trap	no	NA
4	Brazil	Acre - Projeto de REDD - Purus Project	-9.033754	-69.464757	2013-09-06	camera trap	no	NA
5	Brazil	Acre - Projeto de REDD - Purus Project	-9.045743	-69.451281	2013-08-20	camera trap	no	NA
6	Brazil	Acre - Floresta Estadual do Antimary	-9.32785132	-68.1983847	2013-08-14	sighting	no	NA
7	Brazil	Acre - Projeto de REDD - Russas and Valparaíso Project	-8.224910712	-72.53563184	2014-09-07	camera trap	no	NA
8	Brazil	Floresta Nacional do Trairão. Itaituba - Pará	-4.61179	-55.47729	2009-09-11	camera trap	no	Ravetta e Albernaz, 2015.
9	Brazil	Floresta Nacional do Trairão. Rurópolis - Pará	-4.5285	-55.2338	2009-09-23	camera trap	no	Ravetta e Albernaz, 2015.
10	Brazil	Medio Jurua	-5.88437	-67.86981	2013-11-06	camera trap	no	Costa et al. (2018), Seasonal dynamics of terrestrial vertebrate abundance between Amazonian flooded and unflooded forests. PeerJ 6:e5058; DOI 10.7717/peerj.5058
11	Brazil	Medio Jurua	-5.79845	-67.87836	2014-11-25	camera trap	no	Costa et al. (2018), Seasonal dynamics of terrestrial vertebrate abundance between Amazonian flooded and unflooded forests. PeerJ 6:e5058; DOI 10.7717/peerj.5058
12	Brazil	Medio Jurua	-5.3949	-67.2075	2015-05-23	camera trap	no	Costa et al. (2018), Seasonal dynamics of terrestrial vertebrate abundance between Amazonian flooded and unflooded forests. PeerJ 6:e5058; DOI 10.7717/peerj.5058
13	Brazil	Medio Jurua	-5.08418	-67.22834	2015-05-10	camera trap	no	Costa et al. (2018), Seasonal dynamics of terrestrial vertebrate abundance between Amazonian flooded and unflooded forests. PeerJ 6:e5058; DOI 10.7717/peerj.5058
14	Brazil	Acre - RESEX do Cazumbá Iracema	-9.261944	-68.950277	2014-12-15	camera trap	no	NA
15	Brazil	Acre - RESEX do Cazumbá Iracema	-9.261944	-68.950277	2015-05-25	camera trap	no	NA
16	Brazil	Acre - RESEX do Cazumbá Iracema	-9.261944	-68.950277	2015-06-03	camera trap	no	NA
17	Brazil	Acre - RESEX do Cazumbá Iracema	-9.186944	-69.2575	2015-06-28	camera trap	no	NA
18	Brazil	Acre - Parque Estadual Chandless	-9.411433	-69.968533	2013-05-29	camera trap	no	Borges et al. 2015.
19	Brazil	Acre - Parque Estadual Chandless	-9.461100	-69.987967	2013-07-11	camera trap	no	Borges et al. 2015.
20	Brazil	Medio Jurua	-5.39830137	-67.20735859	2013-05-24	camera trap	no	Abrahams et al. 2017
21	Brazil	Medio Jurua	-5.413713595	-67.19813322	2013-05-31	camera trap	no	Abrahams et al. 2017
22	Brazil	Medio Jurua	-5.378753347	-67.13827654	2013-05-23	camera trap	no	Abrahams et al. 2017
23	Brazil	Medio Jurua	-5.041940063	-67.18503373	2013-06-16	camera trap	no	Abrahams et al. 2017
24	Brazil	Medio Jurua	-5.041940063	-67.18503373	2013-06-22	camera trap	no	Abrahams et al. 2017
25	Brazil	Medio Jurua	-5.041940063	-67.18503373	2013-06-28	camera trap	no	Abrahams et al. 2017
26	Brazil	Medio Jurua	-5.066099139	-67.21434114	2013-06-27	camera trap	no	Abrahams et al. 2017
27	Brazil	Medio Jurua	-5.012410618	-67.21493701	2013-06-22	camera trap	no	Abrahams et al. 2017
28	Brazil	Medio Jurua	-5.012410618	-67.21493701	2013-06-30	camera trap	no	Abrahams et al. 2017
29	Brazil	Medio Jurua	-5.218394129	-67.35257364	2013-06-18	camera trap	no	Abrahams et al. 2017
30	Brazil	Medio Jurua	-4.83839904	-66.968587	2013-08-26	camera trap	no	Abrahams et al. 2017
31	Brazil	Medio Jurua	-4.92290698	-66.98684497	2013-09-09	camera trap	no	Abrahams et al. 2017
32	Brazil	Medio Jurua	-5.97278201	-67.72846897	2013-09-15	camera trap	no	Abrahams et al. 2017
33	Brazil	Medio Jurua	-5.681933993	-67.89898496	2013-10-25	camera trap	no	Abrahams et al. 2017
34	Brazil	Medio Jurua	-5.681933993	-67.89898496	2013-11-19	camera trap	no	Abrahams et al. 2017
35	Brazil	Medio Jurua	-5.576896006	-67.78012798	2013-10-11	camera trap	no	Abrahams et al. 2017
36	Brazil	Medio Jurua	-5.652217967	-67.5689	2013-10-20	camera trap	no	Abrahams et al. 2017
37	Brazil	Medio Jurua	-5.475842021	-67.60925098	2013-10-01	camera trap	no	Abrahams et al. 2017
38	Brazil	Medio Jurua	-5.548870023	-67.28341497	2014-05-06	camera trap	no	Abrahams et al. 2017
39	Brazil	Medio Jurua	-5.548870023	-67.28341497	2014-05-24	camera trap	no	Abrahams et al. 2017
40	Brazil	Medio Jurua	-5.12138458	-67.30466779	2014-05-06	camera trap	no	Abrahams et al. 2017
41	Brazil	Medio Jurua	-5.12138458	-67.30466779	2014-05-06	camera trap	no	Abrahams et al. 2017
42	Brazil	Medio Jurua	-5.12138458	-67.30466779	2014-05-15	camera trap	no	Abrahams et al. 2017
43	Brazil	Medio Jurua	-5.12138458	-67.30466779	2014-06-04	camera trap	no	Abrahams et al. 2017
44	Brazil	Medio Jurua	-5.054231454	-67.26699072	2014-05-13	camera trap	no	Abrahams et al. 2017
45	Brazil	Medio Jurua	-5.031327903	-67.15589203	2014-05-26	camera trap	no	Abrahams et al. 2017
46	Brazil	Medio Jurua	-5.095558176	-66.7997655	2014-05-31	camera trap	no	Abrahams et al. 2017
47	Brazil	Medio Jurua	-5.095558176	-66.7997655	2014-06-14	camera trap	no	Abrahams et al. 2017
48	Brazil	Medio Jurua	-5.095558176	-66.7997655	2014-06-17	camera trap	no	Abrahams et al. 2017
49	Brazil	Acre	-9.43722	-68.62833	2009-08-01	sighting	no	Carmo, E.C.O & Calouro, A.M. 2010.
50	Brazil	Base Operacional Geólogo Pedro de Moura. Coari, Amazonas	-4.885278	-65.349722	2008-05-11	camera trap	yes	Santos & Oliveira-Mendes, 2012.
51	Brazil	Floresta Nacional de Caxiuanã, Melgaço, Pará	-1.7059944	-51.496082	2011-01-04	camera trap	no	NA
52	Brazil	Floresta Nacional de Caxiuanã, Melgaço, Pará	-1.7336072	-51.477565	2012-08-30	camera trap	no	NA
53	Brazil	Floresta Nacional de Caxiuanã, Melgaço, Pará	-1.7192304	-51.4479623	2012-08-26	camera trap	no	NA
54	Brazil	BR 319	-4.452600002	-61.06404114	2010-2011	camera trap	no	NA
55	Brazil	BR 319	-4.452600002	-61.06404114	2010-2011	camera trap	no	NA
56	Brazil	BR 319	-4.452600002	-61.06404114	2010-2011	camera trap	no	NA
57	Brazil	BR 319	-4.452600002	-61.06404114	2010-2011	camera trap	no	NA
58	Brazil	BR 319	-4.434889793	-61.08531189	2010-2011	camera trap	no	NA
59	Brazil	BR 319	-4.514339924	-61.11243057	2010-2011	camera trap	no	NA
60	Brazil	BR 319	-4.514339924	-61.11243057	2010-2011	camera trap	no	NA
61	Brazil	BR 319	-4.514339924	-61.11243057	2010-2011	camera trap	no	NA
62	Brazil	BR 319	-4.514339924	-61.11243057	2010-2011	camera trap	no	NA
63	Brazil	BR 319	-4.554080009	-61.11949921	2010-2011	camera trap	no	NA
64	Brazil	BR 319	-4.554080009	-61.11949921	2010-2011	camera trap	no	NA
65	Brazil	BR 319	-4.531489849	-61.13367081	2010-2011	camera trap	no	NA
66	Brazil	BR 319	-5.178639889	-61.78554916	2010-2011	camera trap	no	NA
67	Brazil	BR 319	-5.183849812	-61.79335022	2010-2011	camera trap	no	NA
68	Brazil	BR 319	-5.18392992	-61.79346848	2010-2011	camera trap	no	NA
69	Brazil	BR 319	-5.22379	-61.86961	2010-09-29	sighting	no	NA
70	Brazil	BR 319	-5.413949966	-62.09008026	2010-2011	camera trap	no	NA
71	Brazil	BR 319	-5.413949966	-62.09008026	2010-2011	camera trap	no	NA
72	Brazil	BR 319	-5.417580128	-62.09193039	2010-2011	camera trap	no	NA
73	Brazil	BR 319	-5.409939766	-62.09807968	2010-2011	camera trap	no	NA
74	Brazil	BR 319	-5.409939766	-62.09807968	2010-2011	camera trap	no	NA
75	Brazil	BR 319	-5.45863	-62.102	2011-02-05	vestige	no	NA
76	Brazil	BR 319	-5.405350208	-62.10560989	2010-2011	camera trap	no	NA
77	Brazil	BR 319	-5.401189804	-62.11352921	2010-2011	camera trap	no	NA
78	Brazil	BR 319	-5.416689873	-62.12385941	2010-2011	camera trap	no	NA
79	Brazil	BR 319	-5.53903	-62.15117	2011-02-06	vestige	no	NA
80	Brazil	BR 319	-5.565670013	-62.18048096	2010-2011	camera trap	no	NA
81	Brazil	BR 319	-5.528160095	-62.18740845	2010-2011	camera trap	no	NA
82	Brazil	BR 319	-5.532209873	-62.18904114	2010-2011	camera trap	no	NA
83	Brazil	BR 319	-5.543570042	-62.19683075	2010-2011	camera trap	no	NA
84	Brazil	BR 319	-5.54971981	-62.19749832	2010-2011	camera trap	no	NA
85	Brazil	Terra Indígena Deni. Itamarati - Amazonas	-6.443733	-67.88472	2012-01-21	camera trap	no	NA
86	Brazil	Terra Indígena Deni. Itamarati - Amazonas	-6.337333	-67.9293	2011-09-08	camera trap	no	NA
87	Brazil	Terra Indígena Deni. Itamarati - Amazonas	-6.360817	-67.8308	2011-08-25	camera trap	no	NA
88	Brazil	Terra Indígena Kanamari. Itamarati - Amazonas	-6.690333	-68.25973	2011-12-24	camera trap	no	NA
89	Brazil	Terra Indígena Kanamari. Itamarati - Amazonas	-6.702567	-68.24927	2011-08-30	camera trap	no	NA
90	Brazil	Terra Indígena Kanamari. Itamarati - Amazonas	-6.58925	-68.2353	2011-08-24	camera trap	no	NA
91	Brazil	Terra Indígena Kanamari. Itamarati - Amazonas	-6.758183	-68.70403	2012-03-20	camera trap	no	NA
92	Brazil	Terra Indígena Kanamari. Itamarati - Amazonas	-6.771183	-68.69393	2012-02-07	camera trap	no	NA
93	Brazil	Floresta Nacional de Tapirapé-Aquiri - Pará	-5.79729	-50.52926	2008-03-17	camera trap	no	NA
94	Brazil	Floresta Nacional de Tapirapé-Aquiri - Pará	-5.78818	-50.54701	2008-03-26	camera trap	no	NA
95	Brazil	Floresta Nacional de Tapirapé-Aquiri - Pará	-5.78465	-50.54355	2008-04-07	camera trap	no	NA
96	Brazil	Floresta Nacional de Tapirapé-Aquiri - Pará	-5.78945	-50.54471	2008-03-25	camera trap	no	NA
97	Brazil	Tapajós	-4.85467	-56.45405	2013-2014	camera trap	no	NA
98	Brazil	Tapajós	-4.71708	-56.43611	2013-2014	camera trap	no	NA
99	Brazil	Tapajós	-4.63268	-56.40697	2013-2014	camera trap	no	NA
100	Brazil	Tapajós	-4.50907	-56.29253	2013-2014	camera trap	no	NA
101	Brazil	Tapajós	-4.2551	-56.17196	2013-2014	camera trap	no	NA
102	Brazil	Tapajós	-4.62985	-56.39641	2013-2014	camera trap	no	NA
103	Brazil	Tapajós	-4.6897	-56.44393	2013-2014	camera trap	no	NA
104	Brazil	Tapajós	-5.24471	-56.91066	2013-2014	camera trap	no	NA
105	Brazil	RDS Piagaçu-Purus (Amazonas)	-4.56591	-62.67775	2015-06-26	camera trap	no	NA
106	Brazil	RDS Piagaçu-Purus (Amazonas)	-4.54218	-62.66334	2015-08-27	camera trap	no	NA
107	Brazil	Reserva Biologica Jaru	-10.193426	-61.591909	2006	sighting	no	NA
108	Brazil	Nogueira - AM	-3.271775	-64.79367	2014	carcass	no	NA
109	Ecuador	Rio Tsuirim, Morona Santiago	-2.690406698246908	-77.807455922482234	2002	camera trap	no	NA
110	Ecuador	Rio Gueppí, Sucumbíos	-0.149651699703384	-75.405888476963199	1996	sighting	no	NA
111	Ecuador	Silvayaku, Sucumbís	0.151785472842346	-76.000271634095625	1999	carcass	no	NA
112	Ecuador	Vereda de Lorenzó, Sucumbíos	0.36831076579773	-76.250761678887145	1998	sighting	no	NA
113	Ecuador	Nueva Providencia, Orellana	-0.497790406023805	-76.475778159801564	2011	sighting	no	NA
114	Ecuador	Piwiyaku, Napo	-1.070945593258644	-77.970227240591669	1996	sighting	no	NA
115	Ecuador	Kaputna, Morona Santiago	-3.028099764100707	-77.924438042579055	2004	sighting	no	NA
116	Ecuador	Tumpaim, Morona Santiago	-2.91183801627582	-78.06463603260319	2003	carcass	no	NA
117	Ecuador	Mamayaku, Pastaza	-2.049926259293923	-77.721287201279807	2002	sighting	no	NA
118	Ecuador	Tutinentza, Morona Santiago	-2.604305473699399	-77.316916480184062	2003	carcass	no	NA
119	Ecuador	Playas de Cuyabeno, Sucumbíos	-1.067195712010006	-75.714646330887277	2009	camera trap	no	NA
120	Ecuador	Kawimeno, Orellana	-0.246877803292931	-75.898346866430103	2008	camera trap	no	NA
121	Ecuador	Wawa Sumaco, Napo	-0.698895141750329	-77.639029796221578	2004	carcass	no	NA
122	Brazil	Paranaíta-MT	-9.469812	-56.471559	2012-06-15	vestige	no	NA
123	Brazil	Paranaíta-MT	-9.435026	-56.570306	2015-04-29	sighting	no	NA
124	Brazil	Paranaíta-MT	-9.434582	-56.569824	2015-07-16	camera trap	no	NA
125	Brazil	Paranaíta-MT	-9.566516	-56.770061	2016-04-26	sighting	no	NA
126	Brazil	Paranaíta-MT	-9.434582	-56.569824	2016-05-13	camera trap	no	NA
127	Brazil	Parque Nacional Campos Amazônicos	-8.025006	-60.939779	2016-02-28	camera trap	no	NA
128	Brazil	Parque Nacional Campos Amazônicos	-8.285659	-60.972304	2016-02-22	camera trap	no	NA
129	Brazil	Parque Nacional Campos Amazônicos	-8.285659	-60.972304	2016-03-21	camera trap	no	NA
130	Brazil	Parque Nacional Campos Amazônicos	-8.219677	-61.039343	2016-04-27	camera trap	no	NA
131	Brazil	Parque Nacional Campos Amazônicos	-8.446351	-61.649608	2016-04-23	camera trap	no	NA
132	Brazil	Parque Nacional Campos Amazônicos	-8.446351	-61.649608	2016-04-23	camera trap	no	NA
133	Brazil	Parque Nacional Campos Amazônicos	-8.446351	-61.649608	2016-04-28	camera trap	no	NA
134	Brazil	Parque Nacional Campos Amazônicos	-8.446351	-61.649608	2016-05-18	camera trap	no	NA
135	Brazil	Parque Nacional Campos Amazônicos	-8.480949	-61.50171	2016-04-17	camera trap	no	NA
136	Brazil	Parque Nacional Campos Amazônicos	-8.63305	-61.252345	2016-03-26	camera trap	no	NA
137	Brazil	Parque Nacional Campos Amazônicos	-8.383926	-61.717482	2016-05-07	camera trap	no	NA
138	Brazil	Parque Nacional Campos Amazônicos	-8.648481	-61.268544	2016-02-29	camera trap	no	NA
139	Brazil	Parque Nacional Campos Amazônicos	-8.323348	-60.9832	2016-04-02	camera trap	no	NA
140	Brazil	Parque Nacional Campos Amazônicos	-8.323348	-60.9832	2016-05-12	camera trap	no	NA
141	Brazil	Parque Nacional Campos Amazônicos	-8.408115	-60.915732	2016-04-14	camera trap	no	NA
142	Brazil	Parque Nacional Campos Amazônicos	-8.594816	-60.974484	2016-05-06	camera trap	no	NA
143	Brazil	Parque Nacional Mapinguari	-08.618260	-64.308330	2016-06-22	camera trap	no	NA
144	Brazil	Parque Nacional Mapinguari	-08.792650	-64.375850	2016-06-20	camera trap	no	NA
145	Brazil	Parque Nacional Mapinguari	-08.792650	-64.375850	2016-07-10	camera trap	no	NA
146	Brazil	Parque Nacional Mapinguari	-08.687750	-64.582043	2016-06-13	camera trap	no	NA
147	Brazil	Parque Nacional Mapinguari	-08.687750	-64.582043	2016-06-27	camera trap	no	NA
148	Brazil	Parque Nacional Mapinguari	-08.687750	-64.582043	2016-07-08	camera trap	no	NA
149	Brazil	Parque Nacional Mapinguari	-08.855350	-64.482160	2016-06-26	camera trap	no	NA
150	Brazil	Parque Nacional Mapinguari	-08.855350	-64.482160	2016-07-13	camera trap	no	NA
151	Brazil	Parque Nacional Mapinguari	-08.952865	-64.774730	2016-06-21	camera trap	no	NA
152	Brazil	Parque Nacional Mapinguari	-08.974120	-64.635860	2016-06-23	camera trap	no	NA
153	Brazil	Parque Nacional Mapinguari	-08.941950	-64.579043	2016-07-10	camera trap	no	NA
154	Brazil	Parque Nacional Mapinguari	-08.950180	-64.717710	2016-06-21	camera trap	no	NA
155	Brazil	Parque Nacional Mapinguari	-08.946800	-64.682777	2016-06-21	camera trap	no	NA
156	Bolivia	Franz Tamayo, Campamento río Tuichi	-14.5636988	-67.7781373	2001	camera trap	yes	Wallace, R.B., F. Alfaro, L. Sainz, B. Ríos-Uzeda & A. Noss. 2010.
157	Bolivia	Franz Tamayo, Campamento río Tuichi	-14.5775885	-67.7382298	2001	camera trap	yes	Wallace, R.B., F. Alfaro, L. Sainz, B. Ríos-Uzeda & A. Noss. 2010.
158	Bolivia	Franz Tamayo, Campamento río Tuichi	-14.5874060	-67.6971472	2001	camera trap	yes	Wallace, R.B., F. Alfaro, L. Sainz, B. Ríos-Uzeda & A. Noss. 2010.
159	Bolivia	Franz Tamayo, Campamento río Tuichi	-14.5300000	-67.7700000	2001	camera trap	yes	Wallace, R.B., F. Alfaro, L. Sainz, B. Ríos-Uzeda & A. Noss. 2010.
160	Bolivia	Franz Tamayo, Campamento río Tuichi	-14.5500000	-67.7300000	2001	camera trap	yes	Wallace, R.B., F. Alfaro, L. Sainz, B. Ríos-Uzeda & A. Noss. 2010.
161	Bolivia	Franz Tamayo, Campamento río Tuichi	-14.5300000	-67.7700000	2001	camera trap	yes	Wallace, R.B., F. Alfaro, L. Sainz, B. Ríos-Uzeda & A. Noss. 2010.
162	Bolivia	Franz Tamayo, Campamento río Tuichi	-14.5300000	-67.7700000	2001	camera trap	yes	Wallace, R.B., F. Alfaro, L. Sainz, B. Ríos-Uzeda & A. Noss. 2010.
163	Bolivia	Franz Tamayo, Campamento río Tuichi	-14.5300000	-67.7700000	2001	camera trap	yes	Wallace, R.B., F. Alfaro, L. Sainz, B. Ríos-Uzeda & A. Noss. 2010.
164	Bolivia	Franz Tamayo, Campamento río Hondo	-14.6130044	-67.6665110	2002	camera trap	yes	Wallace, R.B., F. Alfaro, L. Sainz, B. Ríos-Uzeda & A. Noss. 2010.
165	Bolivia	Franz Tamayo, Campamento río Hondo	-14.6330678	-67.6832865	2002	camera trap	yes	Wallace, R.B., F. Alfaro, L. Sainz, B. Ríos-Uzeda & A. Noss. 2010.
166	Bolivia	Franz Tamayo, Campamento río Hondo	-14.6107662	-67.7554838	2002	camera trap	yes	Wallace, R.B., F. Alfaro, L. Sainz, B. Ríos-Uzeda & A. Noss. 2010.
167	Bolivia	Franz Tamayo, Campamento río Hondo	-14.6074304	-67.6878207	2002	camera trap	yes	Wallace, R.B., F. Alfaro, L. Sainz, B. Ríos-Uzeda & A. Noss. 2010.
168	Bolivia	Franz Tamayo, Campamento río Hondo	-14.6074304	-67.6878207	2002	camera trap	yes	Wallace, R.B., F. Alfaro, L. Sainz, B. Ríos-Uzeda & A. Noss. 2010.
169	Bolivia	Franz Tamayo, Campamento río Tuichi	-14.5833721	-67.7378999	2002	camera trap	yes	Wallace, R.B., F. Alfaro, L. Sainz, B. Ríos-Uzeda & A. Noss. 2010.
170	Bolivia	Franz Tamayo, Campamento río Tuichi	-14.5834159	-67.7193729	2002	camera trap	yes	Wallace, R.B., F. Alfaro, L. Sainz, B. Ríos-Uzeda & A. Noss. 2010.
171	Bolivia	Abel Iturralde, Campamento río Tuichi	-14.5381580	-67.7183255	2002	camera trap	yes	Wallace, R.B., F. Alfaro, L. Sainz, B. Ríos-Uzeda & A. Noss. 2010.
172	Bolivia	Abel Iturralde, Campamento río Tuichi	-14.5325492	-67.7544286	2002	camera trap	yes	Wallace, R.B., F. Alfaro, L. Sainz, B. Ríos-Uzeda & A. Noss. 2010.
173	Bolivia	Abel Iturralde, Alto Madidi	-13.6191246	-68.7405391	2004	camera trap	yes	Wallace, R.B., F. Alfaro, L. Sainz, B. Ríos-Uzeda & A. Noss. 2010.
174	Bolivia	Abel Iturralde, Alto Madidi	-13.6191246	-68.7405391	2004	camera trap	yes	Wallace, R.B., F. Alfaro, L. Sainz, B. Ríos-Uzeda & A. Noss. 2010.
175	Bolivia	Abel Iturralde, Alto Madidi	-13.6191246	-68.7405391	2004	camera trap	yes	Wallace, R.B., F. Alfaro, L. Sainz, B. Ríos-Uzeda & A. Noss. 2010.
176	Bolivia	Abel Iturralde, Alto Madidi	-13.6191246	-68.7405391	2004	camera trap	yes	Wallace, R.B., F. Alfaro, L. Sainz, B. Ríos-Uzeda & A. Noss. 2010.
177	Bolivia	Abel Iturralde, Alto Madidi	-13.6191246	-68.7405391	2004	camera trap	yes	Wallace, R.B., F. Alfaro, L. Sainz, B. Ríos-Uzeda & A. Noss. 2010.
178	Bolivia	Abel Iturralde, Alto Madidi	-13.6191246	-68.7405391	2004	camera trap	yes	Wallace, R.B., F. Alfaro, L. Sainz, B. Ríos-Uzeda & A. Noss. 2010.
179	Bolivia	Abel Iturralde, Alto Madidi	-13.6191246	-68.7405391	2004	camera trap	yes	Wallace, R.B., F. Alfaro, L. Sainz, B. Ríos-Uzeda & A. Noss. 2010.
180	Bolivia	Abel Iturralde, Alto Madidi	-13.6191246	-68.7405391	2004	camera trap	yes	Wallace, R.B., F. Alfaro, L. Sainz, B. Ríos-Uzeda & A. Noss. 2010.
181	Bolivia	Abel Iturralde, Pampas del Heath	-12.8325410	-68.8199123	2005	camera trap	yes	Wallace, R.B., F. Alfaro, L. Sainz, B. Ríos-Uzeda & A. Noss. 2010.
182	Bolivia	Abel Iturralde, Pampas del Heath	-12.8325410	-68.8199123	2005	camera trap	yes	Wallace, R.B., F. Alfaro, L. Sainz, B. Ríos-Uzeda & A. Noss. 2010.
183	Bolivia	Abel Iturralde, Pampas del Heath	-12.8625112	-68.8234577	2005	camera trap	yes	Wallace, R.B., F. Alfaro, L. Sainz, B. Ríos-Uzeda & A. Noss. 2010.
184	Bolivia	Abel Iturralde, Pampas del Heath	-12.8625112	-68.8234577	2005	camera trap	yes	Wallace, R.B., F. Alfaro, L. Sainz, B. Ríos-Uzeda & A. Noss. 2010.
185	Bolivia	Franz Tamayo, Campamento río Hondo	-14.5921800	-67.7655854	2008	camera trap	yes	Wallace, R.B., F. Alfaro, L. Sainz, B. Ríos-Uzeda & A. Noss. 2010.
186	Bolivia	Franz Tamayo, Campamento río Hondo	-14.5915714	-67.7413247	2008	camera trap	yes	Wallace, R.B., F. Alfaro, L. Sainz, B. Ríos-Uzeda & A. Noss. 2010.
187	Bolivia	Franz Tamayo, Campamento río Hondo	-14.5915714	-67.7413247	2008	camera trap	yes	Wallace, R.B., F. Alfaro, L. Sainz, B. Ríos-Uzeda & A. Noss. 2010.
188	Bolivia	Franz Tamayo, Campamento río Hondo	-14.5915714	-67.7413247	2008	camera trap	yes	Wallace, R.B., F. Alfaro, L. Sainz, B. Ríos-Uzeda & A. Noss. 2010.
189	Bolivia	Franz Tamayo, Campamento río Hondo	-14.5915714	-67.7413247	2008	camera trap	yes	Wallace, R.B., F. Alfaro, L. Sainz, B. Ríos-Uzeda & A. Noss. 2010.
190	Bolivia	Franz Tamayo, Campamento río Hondo	-14.6719580	-67.6917641	2008	camera trap	yes	Wallace, R.B., F. Alfaro, L. Sainz, B. Ríos-Uzeda & A. Noss. 2010.
191	Bolivia	Franz Tamayo, Campamento río Hondo	-14.6453166	-67.6643290	2008	camera trap	yes	Wallace, R.B., F. Alfaro, L. Sainz, B. Ríos-Uzeda & A. Noss. 2010.
192	Bolivia	Franz Tamayo, Campamento río Hondo	-14.6325559	-67.6016763	2008	camera trap	yes	Wallace, R.B., F. Alfaro, L. Sainz, B. Ríos-Uzeda & A. Noss. 2010.
193	Bolivia	Franz Tamayo, Campamento río Hondo	-14.6687868	-67.6080390	2008	camera trap	yes	Wallace, R.B., F. Alfaro, L. Sainz, B. Ríos-Uzeda & A. Noss. 2010.
194	Bolivia	Franz Tamayo, Campamento río Tuichi	-14.5955372	-67.6596546	2008	camera trap	yes	Wallace, R.B., F. Alfaro, L. Sainz, B. Ríos-Uzeda & A. Noss. 2010.
195	Bolivia	Franz Tamayo, Campamento río Tuichi	-14.5444937	-67.7686813	2008	camera trap	yes	Wallace, R.B., F. Alfaro, L. Sainz, B. Ríos-Uzeda & A. Noss. 2010.
196	Bolivia	Abel Iturralde, Campamento río Tuichi	-14.5375599	-67.7180506	2008	camera trap	yes	Wallace, R.B., F. Alfaro, L. Sainz, B. Ríos-Uzeda & A. Noss. 2010.
197	Bolivia	Abel Iturralde, Asunción del Quiquibey	-14.5744086	-67.5705716	2008	camera trap	yes	Wallace, R.B., F. Alfaro, L. Sainz, B. Ríos-Uzeda & A. Noss. 2010.
198	Bolivia	Franz Tamayo, Asunción del Quiquibey	-14.6894184	-67.5642275	2008	camera trap	yes	Wallace, R.B., F. Alfaro, L. Sainz, B. Ríos-Uzeda & A. Noss. 2010.
199	Bolivia	Franz Tamayo, Asunción del Quiquibey	-14.6127780	-67.5527519	2008	camera trap	yes	Wallace, R.B., F. Alfaro, L. Sainz, B. Ríos-Uzeda & A. Noss. 2010.
200	Bolivia	Franz Tamayo, Asunción del Quiquibey	-14.6127780	-67.5527519	2008	camera trap	yes	Wallace, R.B., F. Alfaro, L. Sainz, B. Ríos-Uzeda & A. Noss. 2010.
201	Bolivia	Franz Tamayo, Asunción del Quiquibey	-14.6226076	-67.5317452	2008	camera trap	yes	Wallace, R.B., F. Alfaro, L. Sainz, B. Ríos-Uzeda & A. Noss. 2010.
202	Bolivia	General José Ballivián, Asunción del Quiquibey	-14.6155835	-67.4919697	2008	camera trap	yes	Wallace, R.B., F. Alfaro, L. Sainz, B. Ríos-Uzeda & A. Noss. 2010.
203	Bolivia	Abel Iturralde, Asunción del Quiquibey	-14.5749497	-67.5957106	2008	camera trap	yes	Wallace, R.B., F. Alfaro, L. Sainz, B. Ríos-Uzeda & A. Noss. 2010.
204	Bolivia	Abel Iturralde, Asunción del Quiquibey	-14.5749497	-67.5957106	2008	camera trap	yes	Wallace, R.B., F. Alfaro, L. Sainz, B. Ríos-Uzeda & A. Noss. 2010.
205	Bolivia	Nicolás Suárez, San Sebastian	-11.4000000	-69.0166667	1999	camera trap	museum / database	Alverson W., D. Moskovits & J. Shopland, 2000.
206	Bolivia	Chapare	-17.1833333	-65.8166667	unknown	specimen	museum / database	Anderson S., 1997.
207	Bolivia	Ñuflo de Chávez, Totaitú	-16.0000000	-62.5000000	unknown	specimen	museum / database	Anderson S., 1997.
208	Bolivia	Ichilo, Buena Vista	-17.4500000	-63.6666667	unknown	specimen	museum / database	Anderson S., 1997.
209	Ecuador	Tiputini Biodiversity Station	-0.62563	-76.14572	2014-01-15	camera trap	no	NA
210	Ecuador	Tiputini Biodiversity Station	-0.62616	-76.15614	2014-12-02	camera trap	no	NA
211	Ecuador	Tiputini Biodiversity Station	-0.63242	-76.14507	2008-02-07	camera trap	no	NA
212	Ecuador	Tiputini Biodiversity Station	-0.62666	-76.13795	2011-09-19	camera trap	no	NA
213	Ecuador	Tiputini Biodiversity Station	-0.62245	-76.16823	2008-01-02	camera trap	no	NA
214	Ecuador	Tiputini Biodiversity Station	-0.62782	-76.16973	2011-09-15	camera trap	no	NA
215	Ecuador	Tiputini Biodiversity Station	-0.63426	-76.16458	2008-01-27	camera trap	no	NA
216	Ecuador	Tiputini Biodiversity Station	-0.64107	-76.14355	2005-11-05	camera trap	no	NA
217	Ecuador	Tiputini Biodiversity Station	-0.64986	-76.14212	2016-01-22	camera trap	no	NA
218	Ecuador	Tiputini Biodiversity Station	-0.64533	-76.13853	2007-03-03	camera trap	no	NA
219	Ecuador	Tiputini Biodiversity Station	-0.63233	-76.15588	2010-08-21	camera trap	no	NA
220	Colombia	Municipio de Puerto Narino, Amazonas, Colombia	-3.284444	-70.391944	4/6/2009, 18/6/2009	camera trap	yes	Ayure & Gonzalez-Maya, 2014
221	Colombia	Rio Ariari (Department: META)	-3.229722	-73.361389	2007-02-12	specimen	museum / database	Institute of Natural Science, National University of Colombia
222	Bolivia	Toromonas, Tacana II, Rio Madre de Dios	-12.4205	-68.2008	2016-05-07	camera trap	no	NA
223	Bolivia	Toromonas, Tacana II, Rio Madre de Dios	-12.3865	-68.2202	2016-05-05	camera trap	no	NA
224	Bolivia	Toromonas, Tacana II, Rio Madre de Dios	-12.3865	-68.2202	2016-05-16	camera trap	no	NA
225	Bolivia	Toromonas, Tacana II, Rio Madre de Dios	-12.4205	-68.2008	2016-04-25	camera trap	no	NA
226	Bolivia	Toromonas, Tacana II, Rio Madre de Dios	-12.4205	-68.2008	2016-04-28	camera trap	no	NA
227	Bolivia	Toromonas, Tacana II, Rio Madre de Dios	-12.4205	-68.2008	2016-05-05	camera trap	no	NA
228	Bolivia	Toromonas, Tacana II, Rio Madre de Dios	-12.3756	-68.235	2016-04-21	camera trap	no	NA
229	Bolivia	Toromonas, Tacana II, Rio Madre de Dios	-12.407	-68.2122	2016-04-27	camera trap	no	NA
230	Bolivia	Toromonas, Tacana II, Rio Madre de Dios	-12.407	-68.2122	2016-04-30	camera trap	no	NA
231	Bolivia	Toromonas, Tacana II, Rio Madre de Dios	-12.407	-68.2122	2016-05-19	camera trap	no	NA
232	Bolivia	Toromonas, Tacana II, Rio Madre de Dios	-12.407	-68.2122	2016-05-22	camera trap	no	NA
233	Bolivia	Toromonas, Tacana II, Rio Madre de Dios	-12.407	-68.2122	2016-04-27	camera trap	no	NA
234	Bolivia	Toromonas, Tacana II, Rio Madre de Dios	-12.407	-68.2122	2016-04-30	camera trap	no	NA
235	Bolivia	Toromonas, Tacana II, Rio Madre de Dios	-12.4015	-68.2244	2016-05-15	camera trap	no	NA
236	Bolivia	Toromonas, Tacana II, Rio Madre de Dios	-12.4015	-68.2244	2016-05-09	camera trap	no	NA
237	Bolivia	Toromonas, Tacana II, Rio Madre de Dios	-12.3915	-68.2341	2016-05-20	camera trap	no	NA
238	Bolivia	Toromonas, Tacana II, Rio Madre de Dios	-12.4146	-68.2507	2016-05-27	camera trap	no	NA
239	Bolivia	Toromonas, Tacana II, Rio Madre de Dios	-12.3915	-68.2341	2016-05-20	camera trap	no	NA
240	Colombia	Amacayacu National Park	-3.68237	-70.3308	2006-06-06	camera trap	no	Garrido, Esteban Payán & Sandra Escudero-Páez. 2015.
241	Colombia	Amacayacu National Park	-3.7049	-70.3084	2006-08-27	camera trap	no	Garrido, Esteban Payán & Sandra Escudero-Páez. 2015.
242	Colombia	Amacayacu National Park	-3.7143	-70.3022	2006-07-20	camera trap	no	Garrido, Esteban Payán & Sandra Escudero-Páez. 2015.
243	Colombia	Calderon river Valley	-3.96432	-69.8874	29/03/07	camera trap	no	Garrido, Esteban Payán & Sandra Escudero-Páez. 2015.
244	Peru	Parque Nacional Cordillera Azul	-7.47027	-76.1669	2014	camera trap	no	no
245	Brazil	Itaboca village - Amazonas	-4.75	-62.833333	unknown	sighting	no	no
246	Brazil	Transamazonica km 60, near Itaituba - morro da Terra Preta	-4.275833	-55.983889	1979	specimen	museum / database	NA
247	Peru	Río Curanja, Balta	-10.099685	-71.233493	1964	specimen	museum / database	NA
248	Peru	Carabaya, Candamo	-13.474799	-69.897529	1941	specimen	museum / database	NA
249	Brazil	Canariá - Amazonas. On the opposite side from the RDS Mamirauá	-3.1	-64.95	unknown	sighting	museum / database	NA
250	Peru	La Poza, Rio Santiago	-5.902222	-78.674444	1979	specimen	museum / database	NA
251	Peru	Quebrada Inuya	-7.515000	-74.931111	unknown	specimen	museum / database	NA
252	Brazil	Upper Urucu River - AM	-4.848611	-65.268056	1988	sighting	yes	Peres, 1991.
253	Brazil	Lago Uauacu, lower Rio Purus - AM	-4.333333	-62.466667	2002	sighting	yes	Haugaasen & Peres., 2005.
254	Brazil	Floresta Nacional Jamari	-9.082778	-63.111389	2006	camera trap	yes	Koester et al., 2008.
255	Brazil	Floresta Nacional Jamari	-9.192778	-63.103056	2006	camera trap	yes	Koester et al., 2008.
256	Brazil	Rondonia	-10.846944	-62.254167	2009	carcass	yes	Meneguetti et al., 2010.
257	Brazil	Rondonia	-10.775	-62.219167	2009	carcass	yes	Meneguetti et al., 2010.
258	Brazil	Alta Floresta - MT	-9.883333	-56.466667	2004-2008	camera trap	yes	Mishalski, 2010.
259	Brazil	Floresta Nacional Carajas	-6.182500	-50.356944	2008-2010	sighting	yes	Carvalho et al., 2014.
260	Peru	Cashinahua indian village of Balta	-10.133333	-71.216667	1963-1971	sighting	yes	Voss & Emmons, 1996.
261	Peru	Cocha Cashu Biological Station	-11.9	-71.366667	1973-1990	sighting	yes	Voss & Emmons, 1996.
262	Peru	Reserva Cuzco Amazonico	-12.55	-69.05	1979-1990	sighting	yes	Voss & Emmons, 1996.
263	Colombia	Rio Vaupes. Mitu. Vaupes	-1.265833	-70.221944	-1961	unknown	museum / database	Hershkovitz (1961) / http://www.splink.org.br/
264	Bolivia	Pampas del Heath	-12.95	-68.883333	unknown	unknown	yes	M. Romo pers. comm. In Leite-Pitman & Willians. 2004.
265	Brazil	Itaituba - Floresta Nacional Amazonia - Rio Tapajos	-4.333333	-56.683333	1978-1979	carcass	yes	George et al. 1988. / M. De Vivo pers. comm. In Leite-Pitman & Willians. 2004.
266	Peru	La Poza, Rio Santiago	-4.022	-77.751	1979	specimen	museum / database	Museum of Vertebrate Biology University of California Berkeley - James L. Patton
267	Bolivia	Madidi National Park and Natural Area for Integrated Management	-14.647	-67.819	2001-2003	camera trap	yes	Gomez et al, 2005.
268	Peru	Los Amigos Conservation Concession	-12.55	-70.1	2005-2006	camera trap	yes	Tobler et al, 2008.
269	Ecuador	Tiputini Biodiversity Station	-0.638056	-76.15027	2007	camera trap	yes	Cisneros-Heredia & Mosquera. 2010.
270	Peru	Pampas del Heath	-12.517	-68.7	1996	sighting	museum / database	Conservation International. Rapid Assessment Program (RAP) Biodiversity Survey Database
271	Peru	Explorers Inn	-12.838	-69.295	1992	sighting	museum / database	Conservation International. Rapid Assessment Program (RAP) Biodiversity Survey Database
272	Bolivia	Site 2. Centro Dieciocho. Plurinational State	-10.667	-66.85	1992	sighting	museum / database	Conservation International. Rapid Assessment Program (RAP) Biodiversity Survey Database
273	Bolivia	Pando Region. Bolivia. Plurinational State	-10.767	-66.733	1992	sighting	museum / database	Conservation International. Rapid Assessment Program (RAP) Biodiversity Survey Database
274	Peru	Refugio Juliaca	-12.957	-68.882	1992	sighting	museum / database	Conservation International. Rapid Assessment Program (RAP) Biodiversity Survey Database
275	Peru	near the Village of Putaya on the Upper Mishagua River	-8.94167	-74.35444	1990	specimen	museum / database	Museum of Vertebrate Zoology (MVZ). University of California. Berkeley - Rene Chacon L. Sugiyama
276	Peru	Balta. Rio Curanja	-10.13333	-71.21667	1968	specimen	museum / database	Museum of Vertebrate Zoology (MVZ). University of California. Berkeley
277	Peru	Balta. Rio Curanja	-10.13333	-71.21667	1968	specimen	museum / database	Museum of Vertebrate Zoology (MVZ). University of California. Berkeley - James L. Patton
278	Peru	Balta. Rio Curanja	-10.133	-71.217	1971	specimen	museum / database	Louisiana State University Museum of Natural Science (LSUMZ) - O'Neill John P.
279	Peru	Balta. Rio Curanja	-10.133	-71.217	1968	specimen	museum / database	Louisiana State University Museum of Natural Science (LSUMZ) - Gardner Alfred L.
280	Peru	Balta. Rio Curanja	-10.133	-71.217	1968	specimen	museum / database	Louisiana State University Museum of Natural Science (LSUMZ) - Gardner Alfred L.
281	Peru	Balta. Rio Curanja	-10.133	-71.217	1966	specimen	museum / database	Louisiana State University Museum of Natural Science (LSUMZ) - Gardner Alfred L.
282	Ecuador	Napo-Pastaza Province. 12 km N Puyo	-1.35848	-77.983	1958	specimen	museum / database	Michigan State University Museum - R.W. Hodges
283	Peru	Parinari. On Rio Marnon. Above Mouth Of Rio Ucayali. Loreto	-4.62	-74.45	1941	specimen	museum / database	National Museum of Natural History. Smithsonian Institution - W. Cox
284	Colombia	Serrania De La Macarena. Vista Hermosa. Meta	-2.75	-73.9166667	unknown	sighting	museum / database	http://www.splink.org.br/
285	Colombia	Estacion Caparu Lago Taraira Rio Apaporis. Taraira. Vaupes	-1.093333333	-69.5	unknown	sighting	museum / database	http://www.splink.org.br/
286	Colombia	Rio Ariari afluente Rio Guaviare. Puerto Concordia. Meta	-2.5833333	-72.75	-1961	sighting	museum / database	http://www.splink.org.br/ Hershkovitz (1961)
287	Colombia	Restrepo 15 Km. Nororiente Villavicencio. Restrepo. Meta	-4.2686111	-73.556111	-1961	sighting	museum / database	http://www.splink.org.br/ Hershkovitz (1961)
288	Brazil	Parque Nacional da Serra do Divisor. Cruzeiro do Sul. Acre State	-7.4316667	-73.661111	unknown	specimen	museum / database	http://www.splink.org.br/
289	Brazil	Acre	-7.647778	-72.67	-1957	specimen	museum / database	http://www.splink.org.br/
290	Colombia	Desembocadura Cano Aviyu Río Vaupes. Villa Fatima. Vaupes	0.95416667	-69.965556	-1989	sighting	museum / database	http://www.splink.org.br/ Eisenberg (1989)
291	Peru	Puno Carabaya	-13.51666667	-69.68333	1941	specimen	museum / database	Field Museum of Natural History - C. C. Sanborn
292	Peru	Quebrada Aguas Calientes. Madre de Dios. Manu	-12.66833	-71.269	1999	specimen	museum / database	Field Museum of Natural History - B. D. Patterson/S. Solari
293	Peru	Madre de Dios. Manu. Altamira	-12.2	-71.133333	1962	specimen	museum / database	Field Museum of Natural History - C. Kalinowski
294	Peru	Madre de Dios. Manu. Altamira	-12.2	-71.133333	1961	specimen	museum / database	Field Museum of Natural History - C. Kalinowski
295	Bolivia	Unknown	-14.429722	-63.229722	unknown	unknown	yes	R. Wallace pers. comm. In Leite-Pitman & Willians. 2011.
296	Brazil	Fazenda Amanda. Viseu	-1.866667	-46.733333	unknown	unknown	yes	Pereira, 2002.
297	Brazil	UHE Jirau, localidade de Caiçara, margem direita do rio Madeira, Porto Velho, RO	-9.432691	-64.796891	14/5/2011	sighting	no	NA
298	Brazil	UHE Jirau, localidade de Abunã, margem esquerda do rio Madeira, Porto Velho, RO	-9.612553	-65.467883	4/7/2011	camera trap	no	NA
299	Brazil	UHE Jirau, localidade de Mutum, margem direita do rio Madeira, Porto Velho, RO	-9.628377	-65.057874	8/7/2012	camera trap	no	NA
300	Brazil	UHE Jirau, localidade de Caiçara, margem direita do rio Madeira, Porto Velho, RO	-9.438284	-64.716039	15/10/2012	specimen	no	NA
301	Brazil	UHE Jirau, localidade de Mutum, margem esquerda do rio Madeira, Porto Velho, RO	-9.590295	-65.047362	17/9/2013	camera trap	no	NA
302	Brazil	UHE Jirau, localidade de Abunã, margem esquerda do rio Madeira, Porto Velho, RO	-9.613062	-65.468606	18/8/2014	camera trap	no	NA
303	Brazil	UHE Colíder, margem direita do rio Teles Pires, Colíder ,MT	-10.922479	-55.775248	2008-04-17	sighting	no	NA
304	Brazil	UHE Colíder, margem direita do rio Teles Pires, Colíder ,MT	-10.973906	-55.780966	2008-04-20	sighting	no	NA
305	Brazil	UHE Colíder, margem esquerda do rio Teles Pires, Itaúba ,MT	-10.977742	-55.734920	2014-01-24	camera trap	no	NA
306	Brazil	Reserva Biológica do Guaporé, Rondonia	-12.311861	-63.319806	2012-06-22	camera trap	no	NA
307	Brazil	Extractive Reserve of Tapajos-Arapiuns - Para	-2.9803	-55.6018	2016-06-22	Camera trap	no	NA
